# Supplementary material for: Baclofen, a GABABR Agonist, Ameliorates Immune-Complex Mediated Acute Lung Injury by Modulating Pro-Inflammatory Mediators
Source: PLoS One. 2015 Apr 7;10(4):e0121637. doi: 10.1371/journal.pone.0121637 (PMC4388838; doi:10.1371/journal.pone.0121637)
Supplement: S1 Dataset — (XLS) [file pone.0121637.s010.xls]

## Sheet: Sheet1
Scorer#1
PPT Slide	A	B	C	D	Average
Lung # 1	0	0	0	0	0	0.25
Lung # 2	0.5	0.5	0.5	0.5	0.5
Lung # 3	2	2	1.5	2	1.875	2.83333
Lung # 4	2	2	4	7.5	3.875
Lung # 5	2	3.5			2.75
Lung # 6	0	0	0	0	0	1.75
Lung # 7	6.5	5	0	2.5	3.5
Lung # 8	2	1	1.5	1.5	1.5	1.8125
Lung # 9	2.5	3	1.5	1.5	2.125
Lung # 10	1.5	2.5	3	2.5	2.375	2.5
Lung # 11	1	4	3	2.5	2.625
Lung # 12	1.5	2.5	1	2	1.75	1.5625
Lung # 13	0	1.5	2	2	1.375
Lung # 14	4	3.5	4	4	3.875	2.5625
Lung # 15	1	2	0	2	1.25
Lung # 16	3	2	0	0	1.25	1.625
Lung # 17	0.5	1	2	2	1.375
Lung # 18	2.5	2			2.25
Lung # 19	1	1	1	1	1	1.75
Lung # 20	2	5	2	4	3.25
Lung # 21	1	1			1
Lung # 22	0	0	0	0	0	0.875
Lung # 23	2	2	1	2	1.75
Lung # 24	6	6	0	4	4	3.5
Lung # 25	2	6	2	2	3
Lung # 26	4	5	4	4	4.25	4.5
Lung # 27	4	7	3	5	4.75
Lung # 28	1	1	1	1	1	1.25
Lung # 29	2	2	1	1	1.5
Lung # 30	1	1	1	1	1	1
Lung # 31	1	1	1	1	1
Lung # 32	6	5	3	5	4.75	3.875
Lung # 33	4	3.5	2	2.5	3
Lung # 34	3	2	1	3	2.25	2.20833
Lung # 35	2	3	2	2.5	2.375
Lung # 36	2	2			2
Lung # 37	4	3.5	3.5	3.5	3.625	2.375
Lung # 38	3	1	0	0.5	1.125
Lung # 39	2	2	2	3.5	2.375	1.6875
Lung # 40	1	1	1	1	1
Lung # 41	4	4	3	2.5	3.375	3.04167
Lung # 42	3	2	4	4	3.25
Lung # 43	3	2			2.5
Lung # 44	3	4	2.5	3	3.125	2.625
Lung # 45	3	3	2.5	2.5	2.75
Lung # 46	2				2
