# Supplementary material for: Baclofen, a GABABR Agonist, Ameliorates Immune-Complex Mediated Acute Lung Injury by Modulating Pro-Inflammatory Mediators
Source: PLoS One. 2015 Apr 7;10(4):e0121637. doi: 10.1371/journal.pone.0121637 (PMC4388838; doi:10.1371/journal.pone.0121637)
Supplement: S2 Dataset — (XLS) [file pone.0121637.s011.xls]

## Sheet: Sheet1
Scorer#2
Slide	A	B	C	D	Average
Lung # 1	1	1	1	2	1.25	1.375
Lung # 2	1	2	1	2	1.5
Lung # 3	2	2	1	2	1.75	2
Lung # 4	1	2	4	6	3.25
Lung # 5	1	1			1
Lung # 6	1	3	1	2	1.75	3
Lung # 7	7	5	1	4	4.25
Lung # 8	2	1	1	2	1.5	2
Lung # 9	3	3	2	2	2.5
Lung # 10	1	2	2	3	2	2.125
Lung # 11	2	3	2	2	2.25
Lung # 12	1	1	1	1	1	1.25
Lung # 13	1	1	2	2	1.5
Lung # 14	2	1	4	4	2.75	2.375
Lung # 15	1	3	1	3	2
Lung # 16	2	1	1	1	1.25	1.33333
Lung # 17	1	1	2	1	1.25
Lung # 18	2	1			1.5
Lung # 19	1	1	1	1	1	1.75
Lung # 20	2	3	2	4	2.75
Lung # 21	2	1			1.5
Lung # 22	1	1	1	1	1	1
Lung # 23	1	1	1	1	1
Lung # 24	3	4	1	3	2.75	2.625
Lung # 25	2	4	1	3	2.5
Lung # 26	2	3	3	2	2.5	2.875
Lung # 27	2	5	3	3	3.25
Lung # 28	1	2	2	1	1.5	2
Lung # 29	2	3	2	3	2.5
Lung # 30	1	1	1	1	1	1.375
Lung # 31	1	1	2	3	1.75
Lung # 32	3	4	3	4	3.5	2.75
Lung # 33	4	2	1	1	2
Lung # 34	1	2	2	2	1.75	2
Lung # 35	2	4	2	3	2.75
Lung # 36	2	1			1.5
Lung # 37	1	2	3	3	2.25	1.625
Lung # 38	1	1	1	1	1
Lung # 39	1	2	3	3	2.25	2.125
Lung # 40	2	1	2	3	2
Lung # 41	4	4	3	1	3	2.5
Lung # 42	1	1	4	4	2.5
Lung # 43	3	1			2
Lung # 44	1	3	2	4	2.5	2.25
Lung # 45	2	2	2	3	2.25
Lung # 46	2	—	—	—	2
