# Supplementary material for: Baclofen, a GABABR Agonist, Ameliorates Immune-Complex Mediated Acute Lung Injury by Modulating Pro-Inflammatory Mediators
Source: PLoS One. 2015 Apr 7;10(4):e0121637. doi: 10.1371/journal.pone.0121637 (PMC4388838; doi:10.1371/journal.pone.0121637)
Supplement: S3 Dataset — (XLS) [file pone.0121637.s012.xls]

## Sheet: Sheet1
Scorer#3
Slide	A	B	C	D	Average
Lung # 1	3	2	1	1	1.75	1.5
Lung # 2	1	2	1	1	1.25
Lung # 3	3	3	2	4	3	3.25
Lung # 4	2	3	6	8	4.75
Lung # 5	1	3			2
Lung # 6	3	5	4	4	4	4.75
Lung # 7	8	7	3	4	5.5
Lung # 8	2	1	1	3	1.75	3.125
Lung # 9	5	5	4	4	4.5
Lung # 10	3	5	4	4	4	4.125
Lung # 11	4	5	4	4	4.25
Lung # 12	2	2	1	1	1.5	2.625
Lung # 13	2	4	5	4	3.75
Lung # 14	4	4	6	5	4.75	4.375
Lung # 15	3	5	4	4	4
Lung # 16	3	3	3	3	3	2.58333
Lung # 17	2	2	3	2	2.25
Lung # 18	3	2			2.5
Lung # 19	2	2	2	3	2.25	3.16667
Lung # 20	4	7	5	7	5.75
Lung # 21	1	2			1.5
Lung # 22	1	1	1	1	1	1
Lung # 23	1	1	1	1	1
Lung # 24	6	6	2	5	4.75	4.375
Lung # 25	2	7	3	4	4
Lung # 26	1	1	1	1	1	2
Lung # 27	2	5	2	3	3
Lung # 28	1	1	1	1	1	1.625
Lung # 29	3	3	1	2	2.25
Lung # 30	1	1	1	3	1.5	1.375
Lung # 31	1	1	1	2	1.25
Lung # 32	6	7	5	7	6.25	4.75
Lung # 33	6	2	2	3	3.25
Lung # 34	3	2	3	4	3	2.58333
Lung # 35	3	4	3	3	3.25
Lung # 36	2	1			1.5
Lung # 37	4	2	3	2	2.75	2.125
Lung # 38	2	1	2	1	1.5
Lung # 39	2	2	3	4	2.75	2.25
Lung # 40	1	1	2	3	1.75
Lung # 41	6	6	5	2	4.75	3.16667
Lung # 42	1	1	4	3	2.25
Lung # 43	4	1			2.5
Lung # 44	5	3	3	3	3.5	2.33333
Lung # 45	1	2	1	2	1.5
Lung # 46	2				2
