# Supplementary material for: Baclofen, a GABABR Agonist, Ameliorates Immune-Complex Mediated Acute Lung Injury by Modulating Pro-Inflammatory Mediators
Source: PLoS One. 2015 Apr 7;10(4):e0121637. doi: 10.1371/journal.pone.0121637 (PMC4388838; doi:10.1371/journal.pone.0121637)
Supplement: S4 Dataset — (XLS) [file pone.0121637.s013.xls]

## Sheet: Sheet1
Scorer#4
Slide	A	B	C	D	Average
Lung # 1	3	3	3	2	2.75	3.875
Lung # 2	6	5	5	4	5
Lung # 3	3	3	2	4	3	3.33333
Lung # 4	2	4	6	8	5
Lung # 5	1	3			2
Lung # 6	2	3	3	4	3	4.125
Lung # 7	7	7	2	5	5.25
Lung # 8	4	4	5	5	4.5	5.125
Lung # 9	6	6	6	5	5.75
Lung # 10	4	4	4	4	4	3.875
Lung # 11	3	4	4	4	3.75
Lung # 12	3	3	3	3	3	3.375
Lung # 13	3	4	4	4	3.75
Lung # 14	5	4	5	5	4.75	4.625
Lung # 15	4	5	4	5	4.5
Lung # 16	4	3	3	3	3.25	3.75
Lung # 17	4	4	4	4	4
Lung # 18	4	4			4
Lung # 19	4	4	5	5	4.5	4.58333
Lung # 20	4	6	5	6	5.25
Lung # 21	4	4			4
Lung # 22	3	3	3	3	3	3.5
Lung # 23	4	4	4	4	4
Lung # 24	7	7	4	6	6	5.75
Lung # 25	5	7	5	5	5.5
Lung # 26	5	6	5	5	5.25	5.375
Lung # 27	5	7	5	5	5.5
Lung # 28	4	4	5	4	4.25	4.25
Lung # 29	4	5	4	4	4.25
Lung # 30	2	3	2	3	2.5	2.75
Lung # 31	3	3	3	3	3
Lung # 32	6	6	5	6	5.75	4.625
Lung # 33	5	3	3	3	3.5
Lung # 34	3	2	3	5	3.25	4
Lung # 35	5	5	5	4	4.75
Lung # 36	4	4			4
Lung # 37	5	4	4	3	4	3.5
Lung # 38	3	3	3	3	3
Lung # 39	3	3	4	5	3.75	3.375
Lung # 40	2	2	4	4	3
Lung # 41	5	5	4	3	4.25	3.66667
Lung # 42	3	3	5	4	3.75
Lung # 43	4	2			3
Lung # 44	3	4	3	4	3.5	3.58333
Lung # 45	4	3	3	3	3.25
Lung # 46	4				4
