# Supplementary material for: Baclofen, a GABABR Agonist, Ameliorates Immune-Complex Mediated Acute Lung Injury by Modulating Pro-Inflammatory Mediators
Source: PLoS One. 2015 Apr 7;10(4):e0121637. doi: 10.1371/journal.pone.0121637 (PMC4388838; doi:10.1371/journal.pone.0121637)
Supplement: S5 Dataset — (XLS) [file pone.0121637.s014.xls]

## Sheet: Sheet1
Scorer#5
Slide	A	B	C	D	Average
Lung # 1	3	1	1	1	1.5	1.75
Lung # 2	2	2	2	2	2
Lung # 3	4	4	3	4	3.75	3.5
Lung # 4	4	3	7	5	4.75
Lung # 5	1	3			2
Lung # 6	2	3	2	2	2.25	4
Lung # 7	7	7	4	5	5.75
Lung # 8	2	4	4	4	3.5	5
Lung # 9	6	7	6	7	6.5
Lung # 10	7	7	7	7	7	6.75
Lung # 11	5	7	7	7	6.5
Lung # 12	2	2	2	2	2	2.625
Lung # 13	2	2	5	4	3.25
Lung # 14	5	4	6	6	5.25	4.125
Lung # 15	2	5	1	4	3
Lung # 16	4	3	2	2	2.75	2.66667
Lung # 17	1	1	3	4	2.25
Lung # 18	3	3			3
Lung # 19	2	2	2	2	2	2.83333
Lung # 20	3	5	4	6	4.5
Lung # 21	2	2			2
Lung # 22	3	3	2	4	3	3.5
Lung # 23	4	4	4	4	4
Lung # 24	4	5	1	4	3.5	3.375
Lung # 25	2	6	2	3	3.25
Lung # 26	3	5	4	3	3.75	4.25
Lung # 27	5	6	4	4	4.75
Lung # 28	3	4	4	3	3.5	3.5
Lung # 29	4	4	3	3	3.5
Lung # 30	4	4	4	4	4	4
Lung # 31	4	4	4	4	4
Lung # 32	7	7	6	7	6.75	6.625
Lung # 33	7	7	6	6	6.5
Lung # 34	5	5	6	4	5	4.25
Lung # 35	4	5	4	4	4.25
Lung # 36	4	3			3.5
Lung # 37	4	3	3	3	3.25	3.125
Lung # 38	3	3	3	3	3
Lung # 39	4	6	6	7	5.75	5.25
Lung # 40	4	4	5	6	4.75
Lung # 41	7	7	6	5	6.25	5
Lung # 42	4	3	7	7	5.25
Lung # 43	5	2			3.5
Lung # 44	4	5	3	6	4.5	3.58333
Lung # 45	5	4	4	4	4.25
Lung # 46	2				2
