# Supplementary material for: Baclofen, a GABABR Agonist, Ameliorates Immune-Complex Mediated Acute Lung Injury by Modulating Pro-Inflammatory Mediators
Source: PLoS One. 2015 Apr 7;10(4):e0121637. doi: 10.1371/journal.pone.0121637 (PMC4388838; doi:10.1371/journal.pone.0121637)
Supplement: S6 Dataset — (XLSX) [file pone.0121637.s015.xlsx]

## Sheet: Sheet1
BALF Protein Concentration
								AVERAGE					ANOVA: Results Protein concentration in BAL
								mg/ml or mg/ml	TTEST		SEM
C	0.39	0.475	0.259	0.506	0.42	0.44	0.415	0.415			0.03		Source of Sum of d.f. Mean F
LI	1.584	1.983	1.537	1.958	2.538	2.852	1.92	2.05314	1.27025e-06	1.27 x 10-6	0.182		Variation Squares Squares
LI+B	1.214	0.948	1.282	1.197	1.625	1.54	1.28	1.298	0.00273864	2.7 x 10-3	0.085
													between 9.411 2 4.706 48.83
			SEM										error 1.735 18 9.6377E-02
	C	0.415	0.03										total 11.15 20
	LI	2.1	0.182
	LI+B	1.3	0.085										The probability of this result, assuming the null hypothesis, is less than .0001
													Group A: Number of items= 7
													0.259 0.390 0.415 0.420 0.440 0.475 0.506
													Mean = 0.41500
													95% confidence interval for Mean: 0.1685 thru 0.6615
													Standard Deviation = 7.905E-02
													High = 0.5060 Low = 0.2590
													Median = 0.4200
													Average Absolute Deviation from Median = 5.100E-02
BALF FITC-BSA													Group B: Number of items= 7
	Vascular leakage-FITC fluorescence						ANOVA: Results FITC-BSA						1.54 1.58 1.92 1.96 1.98 2.54 2.85
	Control	LM	LM+B
	10	65	45				Source of Sum of d.f. Mean F						Mean = 2.0531
	12	62	35				Variation Squares Squares						95% confidence interval for Mean: 1.807 thru 2.300
	9	63	47										Standard Deviation = 0.482
	11	81	48				between 1.2422E+04 2 6211. 225.8						High = 2.852 Low = 1.537
	12	75	45				error 495.1 18 27.51						Median = 1.958
	8	76	50				total 1.2917E+04 20						Average Absolute Deviation from Median = 0.333
	10	65	45				The probability of this result, assuming the null hypothesis, is 0.000
AVG	10.2857	69.5714	45										Group C: Number of items= 7
STD	1.49603	7.56873	4.79583				Group A: Number of items= 7						0.948 1.20 1.21 1.28 1.28 1.54 1.63
SEM	0.565445	2.86071	1.81265				8.00 9.00 10.0 10.0 11.0 12.0 12.0
				TTEST									Mean = 1.2980
Control	10.28	0.57	C v/s LI	1.1516e-10	1.15 x 10-10		Mean = 10.3						95% confidence interval for Mean: 1.051 thru 1.545
LI	69.57	0.29	LI v/v LI+B	1.00721e-05	1.01 x 10-5		95% confidence interval for Mean: 6.121 thru 14.45						Standard Deviation = 0.226
LI+B	45	1.8					Standard Deviation = 1.50						High = 1.625 Low = 0.9480
							Hi = 12.0 Low = 8.00						Median = 1.280
							Median = 10.0						Average Absolute Deviation from Median = 0.155
							Average Absolute Deviation from Median = 1.14
							Group B: Number of items= 7
							62.0 63.0 65.0 65.0 75.0 76.0 81.0
							Mean = 69.6
							95% confidence interval for Mean: 65.41 thru 73.74
							Standard Deviation = 7.57
							Hi = 81.0 Low = 62.0
							Median = 65.0
							Average Absolute Deviation from Median = 6.00
							Group C: Number of items= 7
							35.0 45.0 45.0 45.0 47.0 48.0 50.0
							Mean = 45.0
							95% confidence interval for Mean: 40.84 thru 49.16
							Standard Deviation = 4.80
							Hi = 50.0 Low = 35.0
							Median = 45.0
							Average Absolute Deviation from Median = 2.86
Number of neutrophils in BAL fluid
neutrophils	x106/ml							AVG	SEM	x 5 ml	x 106	SEM x 5		TTEST
c	0.02	0.03	0.023	0.019	0.021	0.03	0.04	0.0261429	0.003	0.130714	0.13 x 106	0.015
LM	1.9	1.42	1.1	1.2	0.975	0.915	1.97	1.35429	0.16	6.77143	6.8 x 106	0.8	c v/s LI	2.98694e-06
Li+baclofen	0.943	3.85	0.94	2.08	0.64	1.59	1.5	1.649	0.41	8.245	8.25 x 106	2.05	LI v/v LI+B	0.516936
control	0.026 x 106/ml x 5 ml = 0.13 x 106 ± 0.015 x 106					ANOVA: Results
LI	1.35 x 106/ml x 5 ml = 6.75 x 106 ± 0.8x 106					Source of Sum of d.f. Mean F
LI+B	1.649 x 106/ml x 5 ml = 8.25 x 106 ± 2.05 x 106					Variation Squares Squares
						between 10.45 2 5.226 11.56
						error 8.138 18 0.4521
						total 18.59 20
						The probability of this result, assuming the null hypothesis, is 0.001
						Group A: Number of items= 7
						1.900E-02 2.000E-02 2.100E-02 2.300E-02 3.000E-02 3.000E-02 4.000E-02
						Mean = 2.614E-02
						95% confidence interval for Mean: -0.5078 thru 0.5601
						Standard Deviation = 7.603E-03
						Hi = 4.000E-02 Low = 1.900E-02
						Median = 2.300E-02
						Average Absolute Deviation from Median = 5.714E-03
						Group B: Number of items= 7
						0.915 0.975 1.10 1.20 1.42 1.90 1.97
						Mean = 1.35
						95% confidence interval for Mean: 0.8203 thru 1.888
						Standard Deviation = 0.429
						Hi = 1.97 Low = 0.915
						Median = 1.20
						Average Absolute Deviation from Median = 0.329
						Group C: Number of items= 7
						0.640 0.940 0.943 1.50 1.59 2.08 3.84
						Mean = 1.65
						95% confidence interval for Mean: 1.114 thru 2.182
						Standard Deviation = 1.08
						Hi = 3.84 Low = 0.640
						Median = 1.50
						Average Absolute Deviation from Median = 0.712
Cleaved Caspase-3/GAPDH
	cas-3	GAPDH	cas-3/GAPDH	AVERAGE	SEM	TTEST
LI	7762.29	40666.2	0.190878	0.143914		5.46575e-05
LI	6274.61	34547.7	0.181622
LI	5054.02	29487.4	0.171396
LI	990.347	31181.6	0.0317606
LI+B	42525.1	32929.1	1.29142	1.02818
LI+B	29050.7	28671.1	1.01324
LI+B	24844.6	22773.3	1.09095
LI+B	28580.8	29146.7	0.980584
LI+B	25559.9	33423.8	0.764722
		SEM	TTEST
LI	0.144	0.038
LI+B	1.03	0.0852	5.46575e-05
