# Supplementary material for: Baclofen, a GABABR Agonist, Ameliorates Immune-Complex Mediated Acute Lung Injury by Modulating Pro-Inflammatory Mediators
Source: PLoS One. 2015 Apr 7;10(4):e0121637. doi: 10.1371/journal.pone.0121637 (PMC4388838; doi:10.1371/journal.pone.0121637)
Supplement: S7 Dataset — (XLSX) [file pone.0121637.s016.xlsx]

## Sheet: Sheet1
blinded		unblinded						TTEST C v/s LI	TTEST C v/s LI+B	TTEST LI V/s LI+B
Slide #	Average				Control	LI	LI+B	5.03728e-06	0.000728906	1.47151e-05
1	1.8	c			1.8	3.5	3			SEM
2	3	LI+B			2.3	3.4	2.4	Control	2.05	0.104
3	3.5	LI			2	3.9	2.8	LI	3.8	0.125
4	3.4	LI			2.1	3.6	2.5	LI + B	2.8	0.091
5	3.9	LI				3.9	3
7	2.3	C				3.8	2.5
9	3.6	LI				4.5	3
11	2.4	LI+B				3.5	2.9
12	2.8	LI+B		AVG	2.05	3.7625	2.7625
14	2	C
15	3.9	LI		ANOVA: Results
16	3.8	LI		Source of Sum of d.f. Mean F
17	2.5	LI+B		Variation Squares Squares
18	2.1	C
19	4.5	LI		between 8.704 2 4.352 50.42
20	3	LI+B		error 1.467 17 8.6324E-02
21	2.5	LI+B		total 10.17 19
22	3	LI+B		The probability of this result, assuming the null hypothesis, is less than .0001
23	3.5	LI		Group A: Number of items= 4
24	2.9	LI+B		1.80 2.00 2.10 2.30
				Mean = 2.0500
				95% confidence interval for Mean: 1.740 thru 2.360
				Standard Deviation = 0.208
				High = 2.300 Low = 1.800
				Median = 2.050
				Average Absolute Deviation from Median = 0.150
				Group B: Number of items= 8
				3.40 3.50 3.50 3.60 3.80 3.90 3.90 4.50
				Mean = 3.7625
				95% confidence interval for Mean: 3.543 thru 3.982
				Standard Deviation = 0.354
				High = 4.500 Low = 3.400
				Median = 3.700
				Average Absolute Deviation from Median = 0.262
				Group C: Number of items= 8
				2.40 2.50 2.50 2.80 2.90 3.00 3.00 3.00
				Mean = 2.7625
				95% confidence interval for Mean: 2.543 thru 2.982
				Standard Deviation = 0.256
				High = 3.000 Low = 2.400
				Median = 2.850
				Average Absolute Deviation from Median = 0.213
