# Supplementary material for: Baclofen, a GABABR Agonist, Ameliorates Immune-Complex Mediated Acute Lung Injury by Modulating Pro-Inflammatory Mediators
Source: PLoS One. 2015 Apr 7;10(4):e0121637. doi: 10.1371/journal.pone.0121637 (PMC4388838; doi:10.1371/journal.pone.0121637)
Supplement: S8 Dataset — (XLSX) [file pone.0121637.s017.xlsx]

## Sheet: Sheet1
TNF-a in lung tissue homogenates in C LI LI+B
	TNF-a	GAPDH	TNF-a/GAPDH	Average	TTEST	SEM
C	351.426	34543.2	0.0101735	0.0206098		0.0059
C	988.631	26617.5	0.0371422
C	472.154	23763	0.0198693
C	463.376	30377.2	0.0152541
LI	39309.8	22423.9	1.75303	1.38357	0.000409015	0.1955
LI	29920.9	27504.5	1.08785
LI	45513.8	34748.4	1.30981
LI+B	1773.34	28464.6	0.0622998	0.0813215	0.000526547	0.0188
LI+B	2410.44	37340.5	0.0645529
LI+B	5009.85	36422.8	0.137547
LI+B	2309.2	37926.3	0.0608864
		TNF-a/GAPDH	SEM
	C	0.02061	0.0059
	LI	1.4	0.1955
	LI+B	0.08	0.0188
ANOVA: Results
Source of Sum of d.f. Mean F
Variation Squares Squares
between 3.882 2 1.941 66.35
error 0.2340 8 2.9253E-02
total 4.116 10
The probability of this result, assuming the null hypothesis, is 0.000
Group A: Number of items= 4
1.017E-02 1.525E-02 1.987E-02 3.714E-02
Mean = 2.061E-02
95% confidence interval for Mean: -0.1766 thru 0.2178
Standard Deviation = 1.171E-02
Hi = 3.714E-02 Low = 1.017E-02
Median = 1.756E-02
Average Absolute Deviation from Median = 7.896E-03
Group B: Number of items= 3
1.09 1.31 1.75
Mean = 1.38
95% confidence interval for Mean: 1.156 thru 1.611
Standard Deviation = 0.339
Hi = 1.75 Low = 1.09
Median = 1.31
Average Absolute Deviation from Median = 0.222
Group C: Number of items= 4
6.089E-02 6.230E-02 6.455E-02 0.138
Mean = 8.132E-02
95% confidence interval for Mean: -0.1159 thru 0.2785
Standard Deviation = 3.751E-02
Hi = 0.138 Low = 6.089E-02
Median = 6.343E-02
Average Absolute Deviation from Median = 1.973E-02
