# Supplementary material for: Baclofen, a GABABR Agonist, Ameliorates Immune-Complex Mediated Acute Lung Injury by Modulating Pro-Inflammatory Mediators
Source: PLoS One. 2015 Apr 7;10(4):e0121637. doi: 10.1371/journal.pone.0121637 (PMC4388838; doi:10.1371/journal.pone.0121637)
Supplement: S9 Dataset — (XLSX) [file pone.0121637.s018.xlsx]

## Sheet: Sheet1
											ANOVA: Results
Supernatant TNF-a						Average	SEM		TTEST		Source of Sum of d.f. Mean F
C	1827.2	1862.76	1262.38	808.77	3552.51	1862.72	465.2				Variation Squares Squares
LM	46016.5	38980.2	35418.4	42813.5	48457	42337.1	2348.99	c v/s LI	1.52214e-07
Libaclofen	2602.68	2616.35	3419.42	6691.32	2602.68	3586.49	791.99	LI v/s LI+B	2.79699e-07		between 5.2379E+09 2 2.6190E+09 247.0
											error 1.2723E+08 12 1.0602E+07
	control	1862.7	465.2								total 5.3652E+09 14
	LI	42337.1	2348.99
	LI+B	3586.5	791.99								The probability of this result, assuming the null hypothesis, is less than .0001
											Group A: Number of items= 5
											809. 1.262E+03 1.827E+03 1.863E+03 3.553E+03
											Mean = 1862.7
											95% confidence interval for Mean: -1310. thru 5035.
											Standard Deviation = 1.040E+03
											High = 3553. Low = 808.8
											Median = 1827.
											Average Absolute Deviation from Median = 669.
											Group B: Number of items= 5
											3.542E+04 3.898E+04 4.281E+04 4.602E+04 4.846E+04
											Mean = 42337.
											95% confidence interval for Mean: 3.9164E+04 thru 4.5510E+04
											Standard Deviation = 5.252E+03
											High = 4.8457E+04 Low = 3.5418E+04
											Median = 4.2813E+04
											Average Absolute Deviation from Median = 4.015E+03
											Group C: Number of items= 5
											2.603E+03 2.603E+03 2.616E+03 3.419E+03 6.691E+03
											Mean = 3586.5
											95% confidence interval for Mean: 413.7 thru 6759.
											Standard Deviation = 1.771E+03
											High = 6691. Low = 2603.
											Median = 2616.
											Average Absolute Deviation from Median = 981.
IL-1RAcP in supernatants -immunoblotting											ANOVA: Results
						AVERAGE	SEM
C	10541.2	3364.32	12150.8	9261.83	4218.74	7907.38	1746.8				Source of Sum of d.f. Mean F
LI	28262.9	27635	38409.6	30159.3	30541.5	31001.7	1931.8	2.06645e-05			Variation Squares Squares
LI+B	3308.76	12857	1213.35	1817.25	2943.93	4428.06	2140.7	1.55627e-05
											between 2.0860E+09 2 1.0430E+09 55.06
		STDEV	SEM								error 2.2731E+08 12 1.8943E+07
Control	7907.4	3905.88	1746.8								total 2.3133E+09 14
LI	31001.7	4319.54	1931.8
LI+B	4428.06	4786.8	2140.7								The probability of this result, assuming the null hypothesis, is less than .0001
											Group A: Number of items= 5
											3.364E+03 4.219E+03 9.262E+03 1.054E+04 1.215E+04
											Mean = 7907.4
											95% confidence interval for Mean: 3667. thru 1.2148E+04
											Standard Deviation = 3.906E+03
											High = 1.2151E+04 Low = 3364.
											Median = 9262.
											Average Absolute Deviation from Median = 3.022E+03
											Group B: Number of items= 5
											2.763E+04 2.826E+04 3.016E+04 3.054E+04 3.841E+04
											Mean = 31002.
											95% confidence interval for Mean: 2.6761E+04 thru 3.5243E+04
											Standard Deviation = 4.320E+03
											High = 3.8410E+04 Low = 2.7635E+04
											Median = 3.0159E+04
											Average Absolute Deviation from Median = 2.611E+03
											Group C: Number of items= 5
											1.213E+03 1.817E+03 2.944E+03 3.309E+03 1.286E+04
											Mean = 4428.1
											95% confidence interval for Mean: 187.2 thru 8669.
											Standard Deviation = 4.787E+03
											High = 1.2857E+04 Low = 1213.
											Median = 2944.
											Average Absolute Deviation from Median = 2.627E+03
											ANOVA: Results
											Source of Sum of d.f. Mean F
IL-1RAcP Spectral counts											Variation Squares Squares
				AVG	STDEV	SEM		TTEST			between 21.49 2 10.75 7.222
control	2.5	0.64	0.5	1.21333	1.11648	0.68					error 8.928 6 1.488
LI	6.2	3.6	2.9	4.23333	1.73877	1		0.0322843			total 30.42 8
LI+B	0.5	0.8	0.94	0.746667	0.224796	0.13		0.0130926
											The probability of this result, assuming the null hypothesis, is 0.025
											Group A: Number of items= 3
											0.500 0.638 2.60
											Mean = 1.2456
		SEM									95% confidence interval for Mean: -0.4779 thru 2.969
Control	1.25	0.68									Standard Deviation = 1.17
LI	4.23	1									High = 2.599 Low = 0.5000
LI+B	0.75	0.13									Median = 0.6375
											Average Absolute Deviation from Median = 0.700
											Group B: Number of items= 3
											2.89 3.63 6.21
											Mean = 4.2405
											95% confidence interval for Mean: 2.517 thru 5.964
											Standard Deviation = 1.74
											High = 6.206 Low = 2.887
											Median = 3.628
											Average Absolute Deviation from Median = 1.11
											Group C: Number of items= 3
											0.500 0.771 0.943
											Mean = 0.73810
											95% confidence interval for Mean: -0.9853 thru 2.462
											Standard Deviation = 0.223
											High = 0.9429 Low = 0.5000
											Median = 0.7714
											Average Absolute Deviation from Median = 0.148
