# Supplementary material for: Baclofen, a GABABR Agonist, Ameliorates Immune-Complex Mediated Acute Lung Injury by Modulating Pro-Inflammatory Mediators
Source: PLoS One. 2015 Apr 7;10(4):e0121637. doi: 10.1371/journal.pone.0121637 (PMC4388838; doi:10.1371/journal.pone.0121637)
Supplement: S10 Dataset — (XLSX) [file pone.0121637.s019.xlsx]

## Sheet: Sheet1
Lung Caspase-3
									ANOVA: Results
	cas-3	GAPDH	cas/GAPDH	TTEST		AVG	SEM		Source of Sum of d.f. Mean F
C	978.205	50862.9	0.0192322			0.015318	0.002		Variation Squares Squares
C	774.184	49696.7	0.0155782
C	371.042	33296.1	0.0111437						between 1.695 2 0.8473 110.1
LI	46713.2	55834.8	0.836632	0.000448114	4.5 x 10-4	0.945119	0.088		error 4.6170E-02 6 7.6950E-03
LI	46057.9	52335.2	0.880056						total 1.741 8
LI	44068.7	39393.9	1.11867
LI+B	1913.15	52025.9	0.036773			0.0342527	0.0016		The probability of this result, assuming the null hypothesis, is less than .0001
LI+B	1582.02	50545.3	0.031299
LI+B	1052.88	30354.7	0.034686	0.000485025	4.9 x 10-4				Group A: Number of items= 3
									1.114E-02 1.558E-02 1.923E-02
		SEM
C	0.02	0.002							Mean = 1.53180E-02
LI	0.95	0.088							95% confidence interval for Mean: -0.1086 thru 0.1393
LI+B	0.03	0.016							Standard Deviation = 4.051E-03
									High = 1.9232E-02 Low = 1.1144E-02
									Median = 1.5578E-02
									Average Absolute Deviation from Median = 2.696E-03
									Group B: Number of items= 3
									0.837 0.880 1.12
									Mean = 0.94512
									95% confidence interval for Mean: 0.8212 thru 1.069
									Standard Deviation = 0.152
									High = 1.119 Low = 0.8366
									Median = 0.8801
									Average Absolute Deviation from Median = 9.401E-02
									Group C: Number of items= 3
									3.130E-02 3.469E-02 3.677E-02
									Mean = 3.42527E-02
									95% confidence interval for Mean: -8.9684E-02 thru 0.1582
									Standard Deviation = 2.763E-03
									High = 3.6773E-02 Low = 3.1299E-02
									Median = 3.4686E-02
									Average Absolute Deviation from Median = 1.825E-03
