# Supplementary material for: Baclofen, a GABABR Agonist, Ameliorates Immune-Complex Mediated Acute Lung Injury by Modulating Pro-Inflammatory Mediators
Source: PLoS One. 2015 Apr 7;10(4):e0121637. doi: 10.1371/journal.pone.0121637 (PMC4388838; doi:10.1371/journal.pone.0121637)
Supplement: S12 Dataset — (XLSX) [file pone.0121637.s021.xlsx]

## Sheet: Sheet1
	pp38	GAPDH	p38/GAPDH	AVG	SEM	TTEST
C	1520.15	47067.5	0.0322973	0.0368426	0.006				pP38/GAPDH
C	1437.65	49696.7	0.0289284					control	0.037	0.006
C	1641.57	33296.1	0.0493022					LI	0.912	0.137
LI	51561.6	49165.4	1.04874	0.912043	0.137	0.00308142		LI+B	0.047	0.0138
LI	54902.3	52335.2	1.04905
LI	25146.7	39393.9	0.638341
LI+B	812.062	41759.7	0.0194461	0.0470122	0.0138	0.00326549
LI+B	2763.46	44358.3	0.0622986
LI+B	1641.57	27686.3	0.0592918
ANOVA: Results
Source of Sum of d.f. Mean F
Variation Squares Squares
between 1.514 2 0.7572 39.94
error 0.1138 6 1.8959E-02
total 1.628 8
The probability of this result, assuming the null hypothesis, is 0.0003
Group A: Number of items= 3
2.893E-02 3.230E-02 4.930E-02
Mean = 3.68426E-02
95% confidence interval for Mean: -0.1577 thru 0.2314
Standard Deviation = 1.092E-02
High = 4.9302E-02 Low = 2.8928E-02
Median = 3.2297E-02
Average Absolute Deviation from Median = 6.791E-03
Group B: Number of items= 3
0.638 1.05 1.05
Mean = 0.91204
95% confidence interval for Mean: 0.7175 thru 1.107
Standard Deviation = 0.237
High = 1.049 Low = 0.6383
Median = 1.049
Average Absolute Deviation from Median = 0.137
Group C: Number of items= 3
1.945E-02 5.929E-02 6.230E-02
Mean = 4.70122E-02
95% confidence interval for Mean: -0.1475 thru 0.2415
Standard Deviation = 2.392E-02
High = 6.2299E-02 Low = 1.9446E-02
Median = 5.9292E-02
Average Absolute Deviation from Median = 1.428E-02
	IkB	GAPDH	IkB/GAPDH	AVG	SEM	TTEST				SEM
C	60930.8	47067.5	1.29454	1.07384	0.119			C	1.07	0.119
C	34652.7	33296.1	1.04074					LI	0.181	0.062
C	39184.2	44214.2	0.886234					LI+B	0.6452	0.097
LI	5304.48	56276.2	0.094258	0.180776	0.062	0.00266103
LI	5759.82	39393.9	0.146211
LI	7713.11	25552	0.30186
LI+B	29297.4	41759.7	0.701572	0.6452	0.097	0.0159381
LI+B	21555.5	27686.3	0.778561
LI+B	20203.7	44358.3	0.455465
ANOVA: Results
Source of Sum of d.f. Mean F
Variation Squares Squares
between 1.197 2 0.5985 21.72
error 0.1653 6 2.7551E-02
total 1.362 8
The probability of this result, assuming the null hypothesis, is 0.0018
Group A: Number of items= 3
0.886 1.04 1.29
Mean = 1.0738
95% confidence interval for Mean: 0.8393 thru 1.308
Standard Deviation = 0.206
High = 1.295 Low = 0.8862
Median = 1.041
Average Absolute Deviation from Median = 0.136
Group B: Number of items= 3
9.426E-02 0.146 0.302
Mean = 0.18078
95% confidence interval for Mean: -5.3733E-02 thru 0.4153
Standard Deviation = 0.108
High = 0.3019 Low = 9.4258E-02
Median = 0.1462
Average Absolute Deviation from Median = 6.920E-02
Group C: Number of items= 3
0.455 0.702 0.779
Mean = 0.64520
95% confidence interval for Mean: 0.4107 thru 0.8797
Standard Deviation = 0.169
High = 0.7786 Low = 0.4555
Median = 0.7016
Average Absolute Deviation from Median = 0.108
	pERK	GAPDH	pERK/GAPDH	AVG	SEM	TTEST	TTEST		pERK/GAPDH	SEM
C	23595.4	50862.9	0.463901	0.375193	0.044			Control	0.375	0.044
C	16259.7	49696.7	0.327179					LI	0.39	0.066
C	15438.4	46153.8	0.334499					LI+B	0.998	0.048
LI	27449	52335.2	0.524484	0.393267	0.066
LI	17910.5	52185.8	0.343205
LI	17426.8	55834.8	0.312113
LI+B	45506.7	49313.3	0.922809	0.99839	0.048	0.000684202	0.00179201
LI+B	47844.5	43968.8	1.08814
LI+B	45742.9	46476.5	0.984216
ANOVA: Results
Source of Sum of d.f. Mean F
Variation Squares Squares
between 0.7549 2 0.3774 43.46
error 5.2110E-02 6 8.6850E-03
total 0.8070 8
The probability of this result, assuming the null hypothesis, is 0.0003
Group A: Number of items= 3
0.327 0.334 0.464
Mean = 0.37519
95% confidence interval for Mean: 0.2435 thru 0.5069
Standard Deviation = 7.691E-02
High = 0.4639 Low = 0.3272
Median = 0.3345
Average Absolute Deviation from Median = 4.557E-02
Group B: Number of items= 3
0.312 0.343 0.524
Mean = 0.39327
95% confidence interval for Mean: 0.2616 thru 0.5249
Standard Deviation = 0.115
High = 0.5245 Low = 0.3121
Median = 0.3432
Average Absolute Deviation from Median = 7.079E-02
Group C: Number of items= 3
0.923 0.984 1.09
Mean = 0.99839
95% confidence interval for Mean: 0.8667 thru 1.130
Standard Deviation = 8.357E-02
High = 1.088 Low = 0.9228
Median = 0.9842
Average Absolute Deviation from Median = 5.511E-02
